# Supplementary material for: High Exposure to Livestock Pathogens in Southern Pudu (Pudu puda) from Chile
Source: Animals (Basel). 2024 Feb 6;14(4):526. doi: 10.3390/ani14040526 (PMC10886221; doi:10.3390/ani14040526)
Supplement: Supplementary file 1 [file animals-14-00526-s001.zip]

Archive with 1 entries (1 files):
- animals-2752590-supplementary.pdf
